# Supplementary material for: Simultaneously Enhancing the Flame Retardancy, Water Resistance, and Mechanical Properties of Flame-Retardant Polypropylene via a Linear Vinyl Polysiloxane-Coated Ammonium Polyphosphate
Source: Polymers (Basel). 2023 Apr 27;15(9):2074. doi: 10.3390/polym15092074 (PMC10181116; doi:10.3390/polym15092074)
Supplement: Supplementary file 1 [file polymers-15-02074-s001.zip]

Archive with 1 entries (1 files):
- polymers-2356503-supplementary.pdf
